# Supplementary material for: Early-Stage Detection of Ovarian Cancer Based on Clinical Data Using Machine Learning Approaches
Source: J Pers Med. 2022 Jul 25;12(8):1211. doi: 10.3390/jpm12081211 (PMC9394434; doi:10.3390/jpm12081211)
Supplement: Supplementary file 1 [file jpm-12-01211-s001.zip]

Archive with 1 entries (1 files):
- jpm-1810777-supplementary.pdf
